# Supplementary material for: A stochastic automaton shows how enzyme assemblies may contribute to metabolic efficiency
Source: BMC Syst Biol. 2008 Mar 25;2:27. doi: 10.1186/1752-0509-2-27 (PMC2322945; doi:10.1186/1752-0509-2-27)
Supplement: Additional file 1 — Pyruvate production. The numbers of pyruvate molecules produced are given after 40 s in the simulation when the enzymes are either associated in hyperstructures or free. Note that pyruvate kinase, a glycolytic enzyme that converts PEP into pyruvate, is absent from our system, and this conversion is only performed by EI. Att., attachment of the first enzyme in glycolysis, PGI to a PTS enzyme. [file 1752-0509-2-27-S1.xls]

## Sheet: Feuille1
Initial PEP:	10	30	50	100	300	500	1000	2000	8000	16000
Not assoc.	41	167	279	479	1028	1036	1045	1076	1066	1007
Gly. assoc.	71	265	405	694	1059	1096	1054	1083	1047	1103
PTS assoc.	82	245	401	819	2384	3990	7982	15616	57611	83128
Gly + PTS	183	550	981	2381	8053	13699	26752	47707	88049	93892
Att. by EIIA	290	723	1340	2821	8742	14129	26629	46583	77510	73762
Att. by Hpr	226	778	1420	2806	8600	14371	26978	47530	81257	83115
Double att. 58	223	739	1349	2564	7722	12708	23575	42847	72104	81173
